# Supplementary material for: Beyond α-Glucosidase and α-Amylase Inhibition: Integrated In Vitro and Multi-Scale In Silico Insights into the Antidiabetic and Antioxidant Mechanisms of Oxalis corniculata L. Aerial Parts
Source: Molecules. 2026 Feb 12;31(4):630. doi: 10.3390/molecules31040630 (PMC12942679; doi:10.3390/molecules31040630)
Supplement: Supplementary file 1 [file molecules-31-00630-s001.zip]

Archive with 1 entries (1 files):
- molecules-4117910-supplementary.pdf
